# Supplementary material for: Chimeric Fimbrial Multiepitope Antigen Fused to Double-Mutant LT (dmLT) Induces Antibodies That Inhibit Enterotoxigenic E. coli Adhesion in Porcine IPEC-J2 Cells
Source: Animals (Basel). 2025 Sep 30;15(19):2858. doi: 10.3390/ani15192858 (PMC12523420; doi:10.3390/ani15192858)
Supplement: Supplementary file 1 [file animals-15-02858-s001.zip]

Archive with 1 entries (1 files):
- animals-3846457-supplementary.pdf
